# Supplementary material for: One-Pot Synthesis of Chlorophyll-Assisted Exfoliated MoS2/WS2 Heterostructures via Liquid-Phase Exfoliation Method for Photocatalytic Hydrogen Production
Source: Nanomaterials (Basel). 2021 Sep 18;11(9):2436. doi: 10.3390/nano11092436 (PMC8469628; doi:10.3390/nano11092436)
Supplement: Supplementary file 1 [file nanomaterials-11-02436-s001.zip]

Archive with 1 entries (1 files):
- nanomaterials-1381107-supplementary.pdf
